# Supplementary material for: Chemical Profile of Turnip According to the Plant Part and the Cultivar: A Multivariate Approach
Source: Foods. 2023 Aug 24;12(17):3195. doi: 10.3390/foods12173195 (PMC10486609; doi:10.3390/foods12173195)
Supplement: Supplementary file 1 [file foods-12-03195-s001.zip]

Archive with 1 entries (1 files):
- foods-2520125-supplementary.pdf
